# Supplementary material for: Responses of Tomato Photosystem II Photochemistry to Pegylated Zinc-Doped Ferrite Nanoparticles
Source: Nanomaterials (Basel). 2025 Feb 13;15(4):288. doi: 10.3390/nano15040288 (PMC11858530; doi:10.3390/nano15040288)
Supplement: Supplementary file 1 [file nanomaterials-15-00288-s001.zip]

Archive with 1 entries (1 files):
- nanomaterials-3424877-supplementary.pdf
